# Supplementary material for: Lensless Three-Dimensional Quantitative Phase Imaging Using Phase Retrieval Algorithm
Source: J Imaging. 2020 Sep 20;6(9):99. doi: 10.3390/jimaging6090099 (PMC8321078; doi:10.3390/jimaging6090099)
Supplement: Supplementary file 1 [file jimaging-06-00099-s001.zip]

Archive with 5 entries (5 files):
- Supplementary_code_1.txt
- Supplementary_code_2.txt
- Supplementary_code_3.txt
- Supplementary_code_4.txt
- Supplementary_code_5.txt
