# Supplementary material for: Lensless Three-Dimensional Quantitative Phase Imaging Using Phase Retrieval Algorithm
Source: J Imaging. 2020 Sep 20;6(9):99. doi: 10.3390/jimaging6090099 (PMC8321078; doi:10.3390/jimaging6090099)
Supplement: Supplementary file 1 [file jimaging-06-00099-s001.zip › Supplementary_code_1.txt]

clear; #Clear memory
pkg load image; #Load image package
%Phase scope
N=500; %Enter matrix size
pixel=10*10^-6; % Sampling period
x1=-N:N-1; % X-pixels 
y1=-N:N-1; % Y-pixels 
[X1,Y1]=meshgrid(x1*pixel,y1*pixel); % Create a larger meshgrid
lambda=0.530*10^-6; % Wavelength
% Field simulation at the image sensor
d1=200; % Distance between pinhole and sample
Q1=exp(1i*(pi/(lambda*d1))*(X1.*X1+Y1.*Y1)); % Quadratic phase function
n=100; %size of image
Image=imresize(double(imread('D:\J.Imaging\Kangaroo.jpg')),[n n]); % Load image and resize to 100x100 pixels
Image=Image(:,:,1);% Extract a single channel
Image=Image/max(max(Image)); %Normalize the image
I1=exp(1i*pi*padarray(Image, [N-n/2 N-n/2])); %Phase image of the sample [0 pi]
Field1=I1.*Q1; %Complex field at the sample plane
d2=0.2; % Distance between sample and sensor 
Q2=exp(1i*(pi/(lambda*d2))*(X1.*X1+Y1.*Y1)); % Quadratic phase function
Field2=ifftshift(ifft2(fft2(Field1).*fft2(Q2))); % Propagation to the sensor by a convolution
imagesc(angle(Field2)) % Display the angle 
I2=Field2.*conj(Field2); % Calculate intensity
figure % Create new figure
imagesc(I2) % Display the intensity
%% Phase retrieval
Mask=padarray(ones(N,N), [N/2 N/2]);
A1=abs(Field1).*Mask; % Initial guess amplitude or a constant amplitude
A2=sqrt(I2).*Mask; % Recorded intensity
d2=0.2; %Calculated optimal reconstruction distance based on d1 and d2
Q3=exp(1i*(pi/(lambda*d2))*(X1.*X1+Y1.*Y1)); % Forward propagation
Q4=exp(-1i*(pi/(lambda*d2))*(X1.*X1+Y1.*Y1)); % Backward propagation
P=ones(2*N,2*N); %Initial guess phase
m=5; %Number of iterations
C1=zeros(m,1); %Correlation matrix
for iter=1:m
    F1=A2.*exp(1i*P); % Complex amplitude construction at the sensor plane
    F2=ifftshift(ifft2(fft2(F1).*fft2(Q4))); % Backward propagation to the sample plane
    F3=A1.*exp(1i*angle(F2)); %Replace amplitude by assumed amplitude by carry on the phase
    F4=ifftshift(ifft2(fft2(F3).*fft2(Q3))); %Forward propagation
    P=angle(F4); %Extract angle to be used for the next iteration
    pause (0.1) 
    imagesc(angle(F2));colormap hot % Display the reconstructed phase
    alpha=1; %Filter coefficient - 1 for correlation
    beta=0; %Filter coefficient - 2 for correlation
    R11=fftshift(fft2(angle(F2(N-n/2:N+n/2,N-n/2:N+n/2)))); %Fourier transform
    R22=fftshift(fft2(angle(I1(N-n/2:N+n/2,N-n/2:N+n/2)))); %Fourier transform
    A=ifftshift(ifft2(((abs(R11).^alpha).*exp(1i*angle(R11))).*conj((abs(R22).^beta).*exp(1i*angle(R22))))); %Correlation by phase-only filiter
    C=A.*conj(A); % Correlation intensity
%     imagesc(C)
    C1(iter)=C(n/2+1,n/2+1); %Correlation intensity at the origin
end
