# Supplementary material for: Lensless Three-Dimensional Quantitative Phase Imaging Using Phase Retrieval Algorithm
Source: J Imaging. 2020 Sep 20;6(9):99. doi: 10.3390/jimaging6090099 (PMC8321078; doi:10.3390/jimaging6090099)
Supplement: Supplementary file 1 [file jimaging-06-00099-s001.zip › Supplementary_code_2.txt]

clear; #Clear memory
pkg load image; #Load image package
%Phase scope
N=500; %Enter matrix size
pixel=10*10^-6; % Sampling period
x1=-N:N-1; % X-pixels 
y1=-N:N-1; % Y-pixels 
[X1,Y1]=meshgrid(x1*pixel,y1*pixel); % Create a larger meshgrid
lambda=0.530*10^-6; % Wavelength
% Loading images at the sample and sensor planes
n=100;
Image1=imresize(double(imread('D:\J.Imaging\Emblem.tif')),[n n]); % Load image and resize to 100x100 pixels
Image1=Image1(:,:,1);% Extract a single channel
Image1=Image1-min(min(Image1)); %Remove negative values
Image1=Image1/max(max(Image1));%Normalize the image
I1=padarray(Image1, [N-n/2 N-n/2]); %Zeropadding 
Image2=imresize(double(imread('D:\J.Imaging\Emblem.tif')),[n n]); % Load image and resize to 100x100 pixels
Image2=Image2(:,:,1);% Extract a single channel
Image2=Image2-min(min(Image2)); %Remove negative values
Image2=Image2/max(max(Image2));%Normalize the image
I2=padarray(Image2, [N-n/2 N-n/2]); %Zeropadding
% Phase retrieval
A1=sqrt(I1);%Calculate the amplitude
A2=sqrt(I2);%Calculate the amplitude
d2=0.1;%Distance between sample and sensor
Q3=exp(1i*(pi/(lambda*d2))*(X1.*X1+Y1.*Y1)); %Quadratic function for forward propagation
Q4=exp(-1i*(pi/(lambda*d2))*(X1.*X1+Y1.*Y1)); %Quadratic function for backward propagation
P=2*pi*ones(2*N,2*N); %Initial guess phase
m=5;
for iter=1:m
    F1=A2.*exp(1i*P);% Complex amplitude construction at the sensor plane
    F2=ifftshift(ifft2(fft2(F1).*fft2(Q4)));%Backward propagation to the sample plane
    F3=A1.*exp(1i*angle(F2)); %Replace the amplitude by the required amplitude
    pause(0.1)
    F4=ifftshift(ifft2(fft2(F3).*fft2(Q3))); %Forward propagation to the sensor plane
    P=angle(F4); %Extract angle
    imagesc(abs(F4));colormap hot %Display amplitude
end
