# Supplementary material for: Lensless Three-Dimensional Quantitative Phase Imaging Using Phase Retrieval Algorithm
Source: J Imaging. 2020 Sep 20;6(9):99. doi: 10.3390/jimaging6090099 (PMC8321078; doi:10.3390/jimaging6090099)
Supplement: Supplementary file 1 [file jimaging-06-00099-s001.zip › Supplementary_code_3.txt]

clear; #Clear memory
pkg load image; #Load image package
%Phase scope
N=500; %Enter matrix size
pixel=10*10^-6; % Sampling period
x1=-N:N-1; % X-pixels 
y1=-N:N-1; % Y-pixels 
[X1,Y1]=meshgrid(x1*pixel,y1*pixel); % Create a larger meshgrid
lambda=0.530*10^-6; % Wavelength
% Loading images to construct a thick object
n=100;
Image1=imresize(double(imread('D:\J.Imaging\Emblem.tif')),[n n]); % Load image and resize to 100x100 pixels
Image1=Image1(:,:,1);% Extract a single channel
Image1=Image1-min(min(Image1));%Remove negative values
Image1=Image1/max(max(Image1));%Normalize the image
I1=zeros(N,N);
I1(N/2-n+1:N/2,N/2-n/2+1:N/2+n/2)=Image1; %Position object 1 in a matrix
Image2=imresize(double(imread('D:\J.Imaging\Emblem.tif')),[n n]); % Load image and resize to 100x100 pixels
Image2=Image2(:,:,1);% Extract a single channel
Image2=Image2-min(min(Image2)); %Remove negative values
Image2=Image2/max(max(Image2));%Normalize the image
I2=zeros(N,N);
I2(N/2+1:N/2+n,N/2-n/2+1:N/2+n/2)=Image2; %%Position object 2 in a matrix
I1=padarray(I1,[N/2 N/2]);
I2=padarray(I2,[N/2 N/2]);
d=0.2; % Distance between the two objects
Qd=exp(1i*(pi/(lambda*d))*(X1.*X1+Y1.*Y1));% Quadratic phase propagator
t=ifftshift(ifft2(fft2(exp(1i*pi*I2)).*fft2(Qd))); %Propagating object 2 by d
O=exp(1i*pi*I1)+(abs(t)/max(max(abs(t)))).*exp(1i*angle(t)); %Combine the two objects into a thick object
