# Supplementary material for: Lensless Three-Dimensional Quantitative Phase Imaging Using Phase Retrieval Algorithm
Source: J Imaging. 2020 Sep 20;6(9):99. doi: 10.3390/jimaging6090099 (PMC8321078; doi:10.3390/jimaging6090099)
Supplement: Supplementary file 1 [file jimaging-06-00099-s001.zip › Supplementary_code_4.txt]

##?GNU Octave, version 4.4.1
##Copyright (C) 2018 John W. Eaton and others.
##This is free software; see the source code for copying conditions.
##There is ABSOLUTELY NO WARRANTY; not even for MERCHANTABILITY or
##FITNESS FOR A PARTICULAR PURPOSE.  For details, type 'warranty'.
##
##Octave was configured for "x86_64-w64-mingw32".
##
##Additional information about Octave is available at https://www.octave.org.
##
##Please contribute if you find this software useful.
##For more information, visit https://www.octave.org/get-involved.html
##
##Read https://www.octave.org/bugs.html to learn how to submit bug reports.
##For information about changes from previous versions, type 'news'.
% It is assumed that the images of the intensity patterns are recorded and saved.
clear; #Clear memory
pkg load image; #Load image package
N1=768;#Breadth of camera sensor
N2=1024;#Length of camera sensor
x=-N2:N2-1;#Define x-coordinate
y=-N1:N1-1;#Define y-coordinate
pixel=4.65*10^-6; #Define pixel size
[X,Y]=meshgrid(x*pixel,y*pixel);#Construct meshgrid
lambda=0.530*10^-6;#Define wavelength
##
I1=double(imread('C:\Users\GABRIEL\OneDrive - Swinburne University\13-12\Without Lens\Two planes\short distance\TwoObj1.tif')); # Read image from file and convert symbolic to double precision
I1=I1(:,:,1); #Extract a single channel
I1=I1/max(max(I1)); #Normalise matrix
I1=padarray(I1,[N1/2 N2/2]); #Zeropad matrix 
A1=sqrt(I1); #Calculate the amplitude matrix
A1=A1/max(max(A1)); #Normalise again
P1=zeros(2*N1,2*N2); #Initial phase at sensor plane
A2=ones(N1,N2); #Initial amplitude at sample plane
A2=padarray(A2,[N1/2 N2/2]); #Resize the matrix by zeropadding 
z2=0.04; #Enter the propagation distance
SF=exp(1i*(2*pi/(lambda))*sqrt(X.*X+Y.*Y+z2*z2)); #Construct forward propagator
SB=exp(-1i*(2*pi/(lambda))*sqrt(X.*X+Y.*Y+z2*z2)); #Construct backward propagator

n=5; #Set the number of iterations
for k=1:n ## Start for loop
    F1=A1.*exp(1i*P1); ## Construct the complex amplitude at the sensor plane
    F2=ifftshift(ifft2(fft2(F1).*fft2(SB))); ##Convolution with propagator
    P2=padarray(angle(F2(385:1152,513:1536)),[N1/2 N2/2]); ##Extract angle and resize by zeropadding
    F3=A2.*exp(1i*P2);## Construct the complex amplitude at the sample plane
    F4=ifftshift(ifft2(fft2(F3).*fft2(SF)));##Convolution with propagator
    P1=padarray(angle(F4(385:1152,513:1536)),[N1/2 N2/2]);##Extract angle and resize by zeropadding
    pause(0.1)
    imagesc(P2);colormap hot ## Display the reconstructed phase
end
