# Supplementary material for: Lensless Three-Dimensional Quantitative Phase Imaging Using Phase Retrieval Algorithm
Source: J Imaging. 2020 Sep 20;6(9):99. doi: 10.3390/jimaging6090099 (PMC8321078; doi:10.3390/jimaging6090099)
Supplement: Supplementary file 1 [file jimaging-06-00099-s001.zip › Supplementary_code_5.txt]

##?GNU Octave, version 4.4.1
##Copyright (C) 2018 John W. Eaton and others.
##This is free software; see the source code for copying conditions.
##There is ABSOLUTELY NO WARRANTY; not even for MERCHANTABILITY or
##FITNESS FOR A PARTICULAR PURPOSE.  For details, type 'warranty'.
##
##Octave was configured for "x86_64-w64-mingw32".
##
##Additional information about Octave is available at https://www.octave.org.
##
##Please contribute if you find this software useful.
##For more information, visit https://www.octave.org/get-involved.html
##
##Read https://www.octave.org/bugs.html to learn how to submit bug reports.
##For information about changes from previous versions, type 'news'.

%This is a simple guide for automation involving grabbing the feed from the web camera frame by frame and implementing the phase retrieval algorithm realtime.

% Step – 1 Install GNU Linux Ubuntu 16.04. (http://releases.ubuntu.com/16.04/)

% Step – 2 Update Ubuntu using the command : 'sudo apt-get update and sudo apt-get install build-essential' (Terminal application).
% Step – 3 Build dependencies for Image-acquisition package of Octave.  '''libv4l-dev''' and '''libfltk1.3-dev''' or '''libfltk1.1-dev'''. 
%It can be installed on GNU/Linux in ubuntu 16.04 using the command: 'sudo apt install  libv4l-dev libfltk1.3-dev –y'
% Step – 4 Build dependencies liboctave-dev,libavutil-dev,libswscale,libswscale-de,libavcodec-dev,FFmpeg,libavformat-dev for addframe, avifile, aviinfo and aviread for saving the feed from the image sensor into a video file. 
%It can be installed on GNU/Linux in Ubuntu 16.04 using the command: 'sudo apt-get install liboctave-dev,libavutil-dev,libswscale,libswscale-de,libavcodec-dev,FFmpeg,libavformat-dev -y'
% Step – 5 Install GNU Octave (https://www.gnu.org/software/octave/download.html) and install Octave forge packages namely image, video and image-acquisition.
##https://octave.sourceforge.io/image/
##https://octave.sourceforge.io/video/index.html
##(https://octave.sourceforge.io/image-acquisition/index.html)
% Step – 6 For installation of image-acquisition
##    (a) hg clone http://hg.code.sf.net/p/octave/image-acquisition
##    (b) Move to src directory (cd image-acquisition/src/) and run the command:
## './configure' 
##after successful run, 
##'make'
##and 
##'make install'

%% Check the name of the webcamera device
%% In terminal window type 'v4l2-ctl --list-devices'
%% This will show the camera type and the names assigned
##iball face2face webcamera
##        /dev/video3
pkg load image-acquisition% Loads the image-acquisition package
pkg load video% Loads the video package

%% Calibration using a known sample
x=videoinput("v4l2","/dev/video3"); %Open the v4l2 device
set(x, "VideoFormat", "RGB3");
set(x, "VideoResolution", [640 480]);
start(x)
img1=getsnapshot(x);% Grabs an image of the intensity distribution
imwrite(img1,'img1.jpg');% Save the image to the computer 
Reference=double(img1);% Coverts image into a matrix with floating values
Reference1=Reference(:,:,1); % Extracts a single channel 
Reference2=zeros(960,1280); % Create a matrix twice the size of the image
Reference2(241:720,321:960)=Reference1; % Zeropad the recorded data 
stop(x)
%%Run phase retrieval code to determine the optimal distance values


%% Realtime monitoring of a biological sample
x=videoinput("v4l2","/dev/video3"); %Open the v4l2 device
set(x, "VideoFormat", "RGB3");
set(x, "VideoResolution", [640 480]);
start(x)
m = avifile("test1.avi", "codec", "msmpeg4v2")% Open videofile for writing frame by frame
for i=1:100;
  img2=getsnapshot(x);% Grabs an image realtime
  imwrite(img2,'img2.jpg');% Save the image in the computer 
Sample=double(img2);% Coverts image into a matrix with floating values
Sample1=Sample(:,:,1);% Extracts a single channel
Sample2=zeros(960,1280);% Create a matrix twice the size of the image
Sample2(241:720,321:960)=Sample1;% Zeropad the recorded data 
sam=Sample1/max(max(Sample1));% Normalize (0-1)
%%Run phase retrieval code to determine the phase
imagesc(Phase); % Display reconstructed phase real-time
pause(0.1) % pause 
addframe(m, R) % Write a frame to the video file of reconstructed image
  printf(".")
end
printf("\n")
stop(x) % End recording
